# Supplementary material for: Molecular phylodynamics and protein modeling of infectious salmon anemia virus (ISAV)
Source: BMC Evol Biol. 2011 Dec 2;11:349. doi: 10.1186/1471-2148-11-349 (PMC3267707; doi:10.1186/1471-2148-11-349)
Supplement: Additional file 1 — Nucleotide alignments. Datasets used in this study. File is formatted as a nexus file, which can be read by most sequence editor software. Taxa names are designated according to isolate name and geographic location. The f gene sequence goes from nucleotide 1 to 1368 and he gene sequence from 1369 to 2640. A MrBayes block with a character set is provided at the end of the file that can be read by BEAST. [file 1471-2148-11-349-S1.NEX]

#Nexus
BEGIN DATA;
dimensions ntax=70 nchar=2640;
format noninterleave datatype=DNA gap=- missing=? matchchar=.;
matrix
316483GH_chi08	????????????????????????TTGTTCCTTTTGAAAGAGGTTCTTTGTGAGCCTTGTACCTGTGACAACCCAACATGTCTAGGTTTAACAATTCCTAGGACTGGTTATGTTAGGAGTGCTCCTGGAGGTGTACTATTGACAGAGACCATCACGGAAAGCCCTGCTCTGACAGAATGGACCACTTCCCGAAGCAGACTTGAGGATTCGGCGTGGCAGGGAGGAGAGGTCAAAAGTGGTAAAGTCTCGCAGACGCTGTTTGAAGCAATCCAGGGCACCCAAATGGAGAACTGTGCAGTGAAGGCTGTATTTGATACTTCCTTTGTGAATCTCACTCGACATGATGTTGTCCTTGGTAGGGTGAAGGTGTCTCCTTTTGGTGGTGAGCATGATATCTCC…
26572_chi07	ATGGCTTTTCTAACAATTTTAGTCTTGTTCCTTTTGAAAGAGGTTCTTTGTGAGCCTTGTACCTGTGACAACCCAACATGTCTAGGTTTAACAATTCCTAGGACTGGTTATGTTAGGAGTGCTCCTGGAGGTGTACTATTGACAGAGACCATCACGGAAAGCCCTGCTCTGACAGAATGGACCACTTCCCGAAGCAGACTTGAGGATTCGGCGTGGCAGGGAGGAGAGGTCAAAAGTGGTAAAGTCTCGCAGACGCTGTTTGAAGCAATCCAGGGCACCCAAATGGAGAACTGTGCAGTGAAGGCTGTATTTGATACTTCCTTTGTGAATCTCACTCGACATGATGTTGTCCTTGGTAGGGTGAAGGTGTCTCCTTTTGGTGGTGAGCATGATATCTCC…
315878_chi08	ATGGCTTTTCTAACAATTTTAGTCTTGTTCCTTTTGAAAGAGGTTCTTTGTGAGCCTTGTACCTGTGACAACCCAACATGTCTAGGTTTAACAATTCCTAGGACTGGTTATGTTAGGAGTGCTCCTGGAGGTGTACTATTGACAGAGACCATCACGGAAAGCCCTGCTCTGACAGAATGGACCACTTCCCGAAGCAGACTTGAGGATTCGGCGTGGCAGGGAGGAGAGGTCAAAAGTGGTAAAGTCTCGCAGACGCTGTTTGAAGCAATCCAGGGCACCCAAATGGAGAACTGTGCAGTGAAGGCTGTATTTGATACTTCCTTTGTGAATCTCACTCGACATGATGTTGTCCTTGGTAGGGTGAAGGTGTCTCCTTTTGGTGGTGAGCATGATATCTCC…
PM4165_#8_chi08	ATGGCTTTTCTAACAATTTTAGTCTTGTTCCTTTTGAAAGAGGTTCTTTGTGAGCCTTGTACCTGTGACAACCCAACATGTCTAGGTTTAACAATTCCTAGGACTGGTTATGTTAGGAGTGCTCCTGGAGGTGTACTATTGACAGAGACCATCACGGAAAGCCCTGCTCTGACAGAATGGACCACTTCCCGAAGCAGACTTGAGGATTCGGCGTGGCAGGGAGGAGAGGTCAAAAGTGGTAAAGTCTCGCAGACGCTGTTTGAAGCAATCCAGGGCACCCAAATGGAGAACTGTGCAGTGAAGGCTGTATTTGATACTTCCTTTGTGAATCTCACTCGACATGATGTTGTCCTTGGTAGGGTGAAGGTGTCTCCTTTTGGTGGTGAGCATGATATCTCC…
3291366_chi08	ATGGCTTTTCTAACAATTTTAGTCTTGTTCCTTTTGAAAGAGGTTCTGTGTGAGCCTTGTACCTGTGACAACCCAACATGTCTAGGTTTAACAATTCCTAGGACTGGTTATGTTAGGAGTGCTCCTGGAGGTGTACTATTGACAGAGACCATCACGGAAAGCCCTGCTCTGACAGAATGGACCACTTCCCGAAGCAGACTTGAGGATTCGGCGTGGCAGGGAGGAGAGGTCAAAAGTGGTAAAGTCTCGCAGACGCTGTTTGAAGCAATCCAGGGCACCCAAATGGAGAACTGTGCAGTGAAGGCTGTATTTGATACTTCCTTTGTGAATCTCACTCGACATGATGTTGTCCTTGGTAGGGTGAAGGTGTCTCCTTTTGGTGGTGAGCATGATATCTCC…
'VT04222008-107_chi08'	ATGGCTTTTCTAACAATTTTAGTCTTGTTCCTTTTGAAAGAGGTTCTTTGTGAGCCTTGTACCTGTGACAACCCAACATGTCTAGGTTTAACAATTCCTAGGACTGGTTATGTTAGGAGTGCTCCTGGAGGTGTACTATTGACAGAGACCATCACGGAAAGCCCTGCTCTGACAGAATGGACCACTTCCCGAAGCAGACTTGAGGATTCGGCGTGGCAGGGAGGAGAGGTCAAAAGTGGTAAAGTCTCGCAGACGCTGTTTGAAGCAATCCAGGGCACCCAAATGGAGAACTGTGCAGTGAAGGCTGTATTTGATACTTCCTTTGTGAATCTCACTCGACATGATGTTGTCCTTGGTAGGGTGAAGGTGTCTCCTTTTGGTGGTGAGCATGATATCTCC…
315917_chi08	????????????????????????TTGTTCCTTTTGAAAGAGGTTCTTTGTGAGCCTTGTACCTGTGACAACCCAACATGTCTAGGTTTAACAATTCCTAGGACTGGTTATGTTAGGAGTGCTCCTGGAGGTGTACTATTGACAGAGACCATCACGGAAAGCCCTGCTCTGACAGAATGGACCACTTCCCGAAGCAGACTTGAGGATTCGGCGTGGCAGGGAGGAGAGGTCAAAAGTGGTAAAGTCTCGCAGACGCTGTTTGAAGCAATCCAGGGCACCCAAATGGAGAACTGTGCAGTGAAGGCTGTATTTGATACTTCCTTTGTGAATCTCACTCGACATGATGTTGTCCTTGGTAGGGTGAAGGTGTCTCCTTTTGGTGGTGAGCATGATATCTCC…
319059Cz_chi08	????????????????????????TTGTTCCTTTTGAAAGAGGTTCTTTGTGAGCCTTGTACCTGTGACAACCCAACATGTCTAGGTTTAACAATTCCTAGGACTGGTTATGTTAGGAGTGCTCCTGGAGGTGTACTATTGACAGAGACCATCACGGAAAGCCCTGCTCTGACAGAATGGACCACTTCCCGAAGCAGACTTGAGGATTCGGCGTGGCAGGGAGGAGAGGTCAAAAGTGGTAAAGTCTCGCAGACGCTGTTTGAAGCAATCCAGGGCACCCAAATGGAGAACTGTGCAGTGAAGGCTGTATTTGATACTTCCTTTGTGAATCTCACTCGACATGATGTTGTCCTTGGTAGGGTGAAGGTGTCTCCTTTTGGTGGTGAGCATGATATCTCC…
'VT05202008-111_chi08'	ATGGCTTTTCTAACAATTTTAGTCTTGTTCCTTTTGAAAGAGGTTCTTTGTGAGCCTTGTACCTGTGACAACCCAACATGTCTAGGTTTAACAATTCCTAGGACTGGTTATGTTAGGAGTGCTCCTGGAGGTGTACTATTGACAGAGACCATCACGGAAAGCCCTGCTCTGACAGAATGGACCACTTCCCGAAGCAGACTTGAGGATTCGGCGTGGCAGGGAGGAGAGGTCAAAAGTGGTAAAGTCTCGCGGACGCTGTTTGAAGCAATCCAGGGCACCCAAATGGAGAACTGTGCAGTGAAGGCTGTATTTGATACTTCCTTTGTGAATCTCACTCGACATGATGTTGTCCTTGGTAGGGTGAAGGTGTCTCCTTTTGGTGGTGAGCATGATATCTCC…
307418_chi08	ATGGCTTTTCTAACAATTTTAGTCTTGTTCCTTTTGAAAGAGGTTCCTTGTGAGCCTTGTACCTGTGACAACCCAACATGTCTAGGTTTAACAATTCCTAGGACTGGTTATGTTAGGAGTGCTCCTGGAGGTGTACTATTGACAGAGACCATCACGGAAAGCCCTGCTCTGACAGAATGGACCACTTCCCGAAGCAGACTTGAGGATTCGGCGTGGCAGGGAGGAGAGGTCAAAAGTGGTAAAGTCTCGCAGACGCTGTTTGAAGCAATCCAGGGCACCCAAATGGAGAACTGTGCAGCGAAGGCTGTATTTGATACTTCCTTTGTGAATCTCACTCGACATGATGTTGTCCTTGGTAGGGTGAAGGTGTCTCCTTTTGGTGGTGAGCATGATATCTCC…
316673GH_chi08	??????????????????????????????????????????????????????????????????????????????????????????????????????????????????????????????????????????TTGACAGAGACCATCACGGAAAGCCCTGCTCTGACAGAATGGACCACTTCCCGAAGCAGACTTGAGGATTCGGCGTGGCAGGGAGGAGAGGTCAAAAGTGGTAAAGTCTCGCAGACGCTGTTTGAAGCAATCCAGGGCACCCAAATGGAGAACTGTGCAGTGAAGGCTGTATTTGATACTTCCTTTGTGAATCTCACTCGACATGATGTTGTCCTTGGTAGGGTGAAGGTGTCTCCTTTTGGTGGTGAGCATGATATCTCC…
317903GH_chi08	??????????????????????????????????????????????????????????????????????????????????????????????????????????????????????????????????????????TTGACAGAGACCATCACGGAAAGCCCTGCTCTGACAGAATGGACCACTTCCCGAAGCAGACTTGAGGATTCGGCGTGGCAGGGAGGAGAGGTCAAAAGTGGTAAAGTCTCGCAGACGCTGTTTGAAGCAATCCAGGGCACCCAAATGGAGAACTGTGCAGTGAAGGCTGTATTTGATACTTCCTTTGTGAATCTCACTCGACATGATGTTGTCCTTGGTAGGGTGAAGGTGTCTCCTTTTGGTGGTGAGCATGATATCTCC…
'VT04222008-106_chi08'	ATGGCTGTTCTAACAATTTTAGTCTTGTTCCTTTTGAAAGAGGTTCTTTGTGAGCCTTGTACCTGTGACAACCCAACATGTCTAGGTTTAACAATTCCTAGGACTGGTTATGTTAGGAGTGCTCCTGGAGGTGTACTATTGACAGAGACCATCACGGAAAGCCCTGCTCTGACAGAATGGACCACTTCCCGAAGCAGACTTGAGGATTCGGCGTCGCAGGGAGGAGAGGTCAAAAGTGGTAAAGTCTCGCAGACGCTGTTTGAAGCAATCCAGGGCACCCAAATGGAGAACTGTGCAGTGAAGGCTGTATTTGATACTTCCTTTGTGAATCTCACTCGACATGATGTTGTCCTTGATAGGGTGAAGGTGTCTCCTTTTGGTGGTGAGCATGATATCTCC…
317909GH_chi08	?????????????????????????????????TTGAAAGAGGTTCTTTGTGAGCCTTGTACCTGTGACAACCCAACATGTCTAGGTTTAACAATTCCTAGGACTGGTTATGTTAGGAGTGCTCCTGGAGGTGTACTATTGACAGAGACCATCACGGAAAGCCCTGCTCTGACAGAATGGACCACTTCCCGAAGCAGACTTGAGGATTCGGCGTGGCAGGGAGGAGAGGTCAAAAGTGGTAAAGTCTCGCAGACGCTGTTTGAAGCAATCCAGGGCACCCAAATGGAGAACTGTGCAGTGAAGGCTGTATTTGATACTTCCTTTGTGAATCTCACTCGACATGATGTTGTCCTTGGTAGGGTGAAGGTGTCTCCTTTTGGTGGTGAGCATGATATCTCC…
32089P1_chi08	ATGGCTTTTCTAACAATTTTAGTCTTGTTCCTTTTGAAAGAGGTTCTTTGTGAGCCTTGTACCTGTGACAACCCAACATGTCTAGGTTTAACAATTCCTAGGACTGGTTATGTTAGGAGTGCTCCTGGAGGTGTACTATTGACAGAGACCATCACGGAAAGCCCTGCTCTGACAGAATGGACCACTTCCCGAAGCAGACTTGAGGATTCGGCGTGGCAGGGAGGAGAGGTCAAAAGTGGTAAAGTCTCGCAGACGCTGTTTGAAGCAATCCAGGGCACCCAAATGGAGAACTGTGCAGTGAAGGCTGTATTTGATACTTCCTTTGTGAATCTCACTCGACATGATGTTGTCCTTGGTAGGGTGAAGGTGTCTCCTTTTGGTGGTGAGCATGATATCTCC…
'VT05202008-114_chi08'	ATGGCTTTTCTAACAATTTTAGTCTTGTTCCTTTTGAAAGAGGTTCTTTGTGAGCCTTGTACCTGTGACAACCCAACATGTCTAGGTTTAACAATTCCTAGGACTGGTTATGTTAGGAGTGCTCCTGGAGGTGTACTATTGACAGAGACCATCACGGAAAGCCCTGCTCTGACAGAATGGACCACTTCCCGAAGCAGACTTGAGGATTCGGCGTGGCAGGGAGGAGAGGTCAAAAGTGGTAAAGTCTCGCAGACGCTGTTTGAAGCAATCCAGGGCACCCAAATGGAGAACTGTGCAGTGAAGGCTGTATTTGATACTTCCTTTGTGAATCTCACCCGACATGATGTTGTCCTTGGTAGGGTGAAGGTGTCTCCTTTTGGTGGTGAGCATGATATCTCC…
316891_chi08	?????????????????????????????????TTGAAAGAGGTTCTTTGTGAGCCTTGTACCTGTGACAACCCAACATGTCTAGGTTTAACAATTCCTAGGACTGGTTATGTTAGGAGTGCTCCTGGAGGTGTACTATTGACAGAGACCATCACGGAAAGCCCTGCTCTGACAGAATGGACCACTTCCCGAAGCAGACTTGAGGATTCGGCGTGGCAGGGAGGAGAGGTCAAAAGTGGTAAAGTCTCGCAGACGCTGTTTGAAGCAATCCAGGGCACCCAAATGGAGAACTGTGCAGTGAAGGCTGTATTTGATACTTCCTTTGTGAATCTCACTCGACATGATGTTGTCCTTGGTAGGGTGAAGGTGTCTCCTTTTGGTGGTGAGCATGATATCTCC…
316894_chi08	????????????????????????TTGTTCCTTTTGAAAGAGGTTCTTTGTGAGCCTTGTACCTGTGACAACCCAACATGTCTAGGTTTAACAATTCCTAGGACTGGTTATGTTAGGAGTGCTCCTGGAGGTGTACTATTGACAGAGACCATCACGGAAAGCCCTGCTCTGACAGAATGGACCACTTCCCGAAGCAGACTTGAGGATTCGGCGTGGCAGGGAGGAGAGGTCAAAAGTGGTAAAGTCTCGCAGACGCTGTTTGAAGCAATCCAGGGCACCCAAATGGAGAACTGTGCAGTGAAGGCTGTATTTGATACTTCCTTTGTGAATCTCACTCGACATGATGTTGTCCTTGGTAGGGTGAAGGTGTCTCCTTTTGGTGGTGAGCATGATATCTCC…
307403_chi08	ATGGCTTTTCTAACAATTTTAGTCTTGTTCCTTTTGAAAGAGGTTCTTTGTGAGCCTTGTACCTGTGACAACCCAACATGTCTAGGTTTAACAATTCCTAGGACTGGTTATGTTAGGAGTGCTCCTGGAGGTGTACTATTGACAGAGACCATCACGGAAAGCCCTGCTCTGACAGAATGGACCACTTCCCGAAGCAGACTTGAGGATTCGGCGTGGCAGGGAGGAGAGGTCAAAAGTGGTAAAGTCTCGCAGACGCTGTTTGAAGCAATCCAGGGCACCCAAATGGAGAACTGTGCAGTGAAGGCTGTATTTGATACTTCCTTTGTGAATCTCACTCGACATGATGTTGTCCTTGGTAGGGTGAAGGTGTCTCCTTTTGGTGGTGAGCATGATATCTCC…
'VT11282007-38_chi07'	ATGGCTTTTCTAACAATTTTAGTCTTGTTCCTTTTGAAAGAGGTTCTTTGTGAGCCTTGTACCTGTGACAACCCAACATGTCTAGGTTTAACAATTCCTAGGACTGGTTATGTTAGGAGTGCTCCTGGAGGTGTACTATTGACAGAGACCATCACGGAAAGCCCTGCTCTGACAGAATGGACCACTTCCCGAAGCAGACTTGAGGATTCGGCGTGGCAGGGAGGAGAGGTCAAAAGTGGTAAAGTCTCGCAGACGCTGTTTGAAGCAATCCAGGGCACCCAAATGGAGAACTGTGCAGTGAAGGCTGTATTTGATACTTCCTTTGTGAATCTCACTCGACATGATGTTGTCCTTGGTAGGGTGAAGGTGTCTCCTTTTGGTGGTGAGCATGATATCTCC…
PM4165_#11_chi08	ATGGCTTTTCTAACAATTTTAGTCTTGTTCCTTTTGAAAGAGGTTCTTTGTGAGCCTTGTACCTGTGACAACCCAACATGTCTAGGTTTAACAATTCCTAGGACTGGTTATGTTAGGAGTGCTCCTGGAGGTGTACTATTGACAGAGACCATCACGGAAAGCCCTGCTCTGACAGAATGGACCACTTCCCGAAGCAGACTTGAGGATTCGGCGTGGCAGGGAGGAGAGGTCAAAAGTGGTAAAGTCTCGCAGACGCTGTTTGAAGCAATCCAGGGCACCCAAATGGAGAACTGTGCAGTGAAGGCTGTATTTGATACTTCCTTTGTGAATCTCACTCGACATGATGTTGTCCTTGGTAGGGTGAAGGTGTCTCCTTTTGGTGGTGAGCATGATATCTCC…
316825_chi08	????????????????????????TTGTTCCTTTTGAAAGAGGTTCTTTGTGAGCCTTGTACCTGTGACAACCCAACATGTCTAGGTTTAACAATTCCTAGGACTGGTTATGTTAGGAGTGCTCCTGGAGGTGTACTATTGACAGAGACCATCACGGAAAGCCCTGCTCTGACAGAATGGACCACTTCCCGAAGCAGACTTGAGGATTCGGCGTGGCAGGGAGGAGAGGTCAAAAGTGGTAAAGTCTCGCAGACGCTGTTTGAAGCAATCCAGGGCACCCAAATGGAGAACTGTGCAGTGAAGGCTGTATTTGATACTTCCTTTGTGAATCTCACTCGACATGATGTTGTCCTTGGTAGGGTGAAGGTGTCTCCTTTTGGTGGTGAGCATGATATCTCC…
'30942/30943_chi08'	ATGGCTTTTCTAACAATTTTAGTCTTGTTCCTTTTGAAAGAGGTTCTTTGTGAGCCTTGTACCTGTGACAACCCAACATGTCTAGGTTTAACAATTCCTAGGACTGGTTATGTTAGGAGTGCTCCTGGAGGTGTACTATTGACAGAGACCATCACGGAAAGCCCTGCTCTGACAGAATGGACCACTTCCCGAAGCAGACTTGAGGATTCGGCGTGGCAGGGAGGAGAGGTCAAAAGTGGTAAAGTCTCGCAGACGCTGTTTGAAGCAATCCAGGGCACCCAAATGGAGAACTGTGCAGTGAAGGCTGTATTTGATACTTCCTTTGTGAACCTCACTCGACATGATGTTGTCCTTGGTAGGGTGAAGGTGTCTCCTTTTGGTGGTGAGCATGATATCTCC…
'VT11282007-37_chi07'	ATGGCTTTTCTAACAATTTTAGTCTTGTTCCTTTTGAAAGAGGTTCTTTGTGAGCCTTGTACCTGTGACAACCCAACATGTCTAGGTTTAACAATTCCTAGGACTGGTTATGTTAGGAGTGCTCCTGGAGGTGTACTATTGACAGAGACCATCACGGAAAGCCCTGCTCTGACAGAATGGACCACTTCCCGAAGCAGACTTGAGGATTCGGCGTGGCAGGGAGGAGAGGTCAAAAGTGGTAAAGTCTCGCAGACGCTGTTTGAAGCAATCCAGGGCACCCAAATGGAGAACTGTGCAGTGAAGGCTGTATTTGATACTTCCTTTGTGAATCTCACTCGACATGATGTTGTCCTTGGTAGGGTGAAGGTGTCTCCTTTTGGTGGTGAGCATGATATCTCC…
26830_chi07	ATGGCTTTTCTAACAATTTTAGTCTTGTTCCTTTTGAAAGAGGTTCTTTGTGAGCCTTGTACCTGTGACAACCCAACATGTCTAGGTTTAACAATTCCTAGGACTGGTTATGTTAGGAGTGCTCCTGGAGGTGTACTATTGACAGAGACCATCACGGAAAGCCCTGCTCTGACAGAATGGACCACTTCCCGAAGCAGACTTGAGGATTCGGCGTGGCAGGGAGGAGAGGTCAAAAGTGGTAAAGTCTCGCAGACGCTGTTTGAAGCAATCCAGGGCACCCAAATGGAGAACTGTGCAGTGAAGGCTGTATTTGATACTTCCTTTGTGAATCTCACTCGACATGATGTTGTCCTTGGTAGGGTGAAGGTGTCTCCTTTTGGTGGTGAGCATGATATCTCC…
315922_chi08	????????????????????????TTGTTCCTTTTGAAAGAGGTTCTTTGTGAGCCTTGTACCTGTGACAACCCAACATGTCTAGGTTTAACAATTCCTAGGACTGGTTATGTTAGGAGTGCTCCTGGAGGTGTACTATTGACAGAGACCATCACGGAAAGCCCTGCTCTGACAGAATGGACCACTTCCCGAAGCAGACTTGAGGATTCGGCGTGGCAGGGAGGAGAGGTCAAAAGTGGTAAAGTCTCGCAGACGCTGTTTGAAGCAATCAAGGGCACCCAAATGGAGAACTGTGCAGTGAAGGCTGTATTTGATACTTCCTTTGTGAATCTCACTCGACATGATGTTGTCCTTGGTAGGGTGAAGGTGTCTCCTTTTGGTGGTGAGCATGATATCTCC…
'VT11282007-39_chi07'	ATGGCTTTTCTAACAATTTTAGTCTTGTTCCTTTTGAAAGAGGTTCTTTGTGAGCCTTGTACCTGTGACAACCCAACATGTCTAGGTTTAACAATTCCTAGGACTGGTTATGTTAGGAGTGCTCCTGGAGGTGTACTATTGACAGAGACCATCACGGAAAGCCCTGCTCTGACAGAATGGACCACTTCCCGAAGCAGACTTGAGGATTCGGCGTGGCAGGGAGGAGAGGTCAAAAGTGGTAAAGTCTCGCAGACGCTGTTTGAAGCAATCCAGGGCACCCAAATGGAGAACTGTGCAGTGAAGGCTGTATTTGATACTTCCTTTGTGAATCTCACTCGACATGATGTTGTCCTTGGTAGGGTGAAGGTGTCTCCTTTTGGTGGTGAGCATGATATCTCC…
'26829-2_chi07'	ATGGCTTTTCTAACAATTTTAGTCTTGTTCCTTTTGAAAGAGGTTCTTTGTGAGCCTTGTACCTGTGACAACCCAACATGTCTAGGTTTAACAATTCCTAGGACTGGTTATGTTAGGAGTGCTCCTGGAGGTGTACTATTGACAGAGACCATCACGGAAAGCCCTGCTCTGACAGAATGGACCACTTCCCGAAGCAGACTTGAGGATTCGGCGTGGCAGGGAGGAGAGGTCAAAAGTGGTAAAGTCTCGCAGACGCTGTTTGAAGCAATCCAGGGCACCCAAATGGAGAACTGTGCAGTGAAGGCTGTATTTGATACTTCCTTTGTGAATCTCACTCGACATGATGTTGTCCTTGGTAGGGTGAAGGTGTCTCCTTTTGGTGGTGAGCATGATATCTCC…
316875_chi08	????????????????????????TTGTTCCTTTTGAAAGAGGTTCTTTGTGAGCCTTGTACCTGTGACAACCCAACATGTCTAGGTTTAACAATTCCTAGGACTGGTTATGTTAGGAGTGCTCCTGGAGGTGTACTATTGACAGAGACCATCACGGAAAGCCCTGCTCTGACAGAATGGACCACTTCCCGAAGCAGACTTGAGGATTCGGCGTGGCAGGGAGGAGAGGTCAAAAGTGGTAAAGTCTCGCAGACGCTGTTTGAAGCAATCCAGGGCACCCAAATGGAGAACTGTGCAGTGAAGGCTGTATTTGATACTTCCTTTGTGAATCTCACTCGACATGATGTTGTCCTTAGTAGGGTGAAGGTGTCTCCTTTTGGTGGTGAGCATGATATCTCC…
316873_chi08	????????????????????????TTGTTCCTTTTGAAAGAGGTTCTTTGTGAGCCTTGTACCTGTGACAACCCAACATGTCTAGGTTTAACAATTCCTAGGACTGGTTATGTTAGGAGTGCTCCTGGAGGTGTACTATTGACAGAGACCATCACGGAAAGCCCTGCTCTGACAGAATGGACCACTTCCCGAAGCAGACTTGAGGATTCGGCGTGGCAGGGAGGAGAGGTCAAAAGTGGTAAAGTCTCGCAGACGCTGTTTGAAGCAATCCAGGGCACCCAAATGGAGAACTGTGCAGTGAAGGCTGTATTTGATACTTCCTTTGTGAATCTCACTCGACATGATGTTGTCCTTGGTAGGGTGAAGGTGTCTCCTTTTGGTGGTGAGCATGATATCTCC…
31606H_chi08	????????????????????????TTGTTCCTTTTGAAAGAGGTTCTTTGTGAGCCTTGTACCTGTGACAACCCAACATGTCTAGGTTTAACAATTCCTAGGACTGGTTATGTTAGGAGTGCTCCTGGAGGTGTACTATTGACAGAGACCATCACGGAAAGCCCTGCTCTGACAGAATGGACCACTTCCCGAAGCAGACTTGAGGATTCGGCGTGGCAGGGAGGAGAGGTCAAAAGTGGTAAAGTCTCGCAGACGCTGTTTGAAGCAATCCAGGGCACCCAAATGGAGAACTGTGCAGTGAAGGCTGTATTTGATACTTCCTTTGTGAATCTCACTCGACATGATGTTGTCCTTGGTAGGGTGAAGGTGTCTCCTTTTGGTGGTGAGCATGATATCTCC…
2006B13364_chi08	ATGGCTTTTCTAACAATTTTAGTCTTGTTCCTTTTGAAAGAGGTTCTTTGTGAGCCTTGTACCTGTGACAACCCAACATGTCTAGGTTTAACAATTCCTAGGACTGGTTATGTTAGGAGTGCTCCTGGAGGTGTACTATTGACAGAGACCATCACGGAAAGCCCTGCTCTGACAGAATGGACCACTTCCCGAAGCAGACTTGAGGATTCGGCGTGGCAGGGAGGAGAGGTCAAAAGTGGTAAAGTCTCGCAGACGCTGTTTGAAGCAATCCAGGGCACCCAAATGGAGAACTGTGCAGTGAAGGCTGTATTTGATACTTCCTTTGTGAATCTCACTCGACATGATGTTGTCCTTGGTAGGGTGAAGGTGTCTCCTTTTGGTGGTGAGCATGATATCTCC…
'VT11282007-36_chi07'	ATGGCTTTTCTAACAATTTTAGTCTTGTTCCTTTTGAAAGAGGTTCTTTGTGAGCCTTGTACCTGTGACAACCCAACATGTCTAGGTTTAACAATTCCTAGGACTGGTTATGTTAGGAGTGCTCCTAGAGGTGTACTATTGACAGAGACCATCACGGAAAGCCCTGCTCTGACAGAATGGACCACTTCCCGAAGCAGACTTGAGGATTCGGCGTGGCAGGGAGGAGAGGTCAAAAGTGGTAAAGTCTCGCAGACGCTGTTTGAAGCAATCCAGGGCACCCAAATGGAGAACTGTGCAGTGAAGGCTGTATTTGATACTTCCTTTGTGAATCTCACTCGACATGATGTTGTCCTTGGTAGGGTGAAGGTGTCTCCTTTTGGTGGTGAGCATGATATCTCC…
3168210_chi08	?????????????????????????????????TTGAAAGAGGTTCTTTGTGAGCCTTGTACCTGTGACAACCCAACATGTCTAGGTTTAACAATTCCTAGGACTGGTTATGTTAGGAGTGCTCCTGGAGGTGTACTATTGACAGAGACCATCACGGAAAGCCCTGCTCTGACAGAATGGACCACTTCCCGAAGCAGACTTGAGGATTCGGCGTGGCAGGGAGGAGAGGTCAAAAGTGGTAAAGTCTCGCAGACGCTGTTTGAAGCAATCCAGGGCACCCAAATGGAGAACTGTGCAGTGAAGGCTGTATTTGATACTTCCTTTGTGAATCTCACTCGACATGATGTTGTCCTTGGTAGGGTGAAGGTGTCTCCTTTTGGTGGTGAGCATGATATCTCC…
U24636_chi07	ATGGCTTTTCTAACAATTTTAGTCTTGTTCCTTTTGAAAGAGGTTCTTTGTGAGCCTTGTACCTGTGACAACCCAACATGTCTAGGTTTAACAATTCCTAGGACTGGTTATGTTAGGAGTGCTCCTGGAGGTGTACTATTGACAGAGACCATCACGGAAAGCCCTGCTCTGACAGAATGGACCACTTCCCGAAGCAGACTTGAGGATTCGGCGTGGCAGGGAGGAGAGGTCAAAAGTGGTAAAGTCTCGCAGACGCTGTTTGAAGCAATCCAGGGCACCCAAATGGAGAACTGTGCAGTGAAGGCTGTATTTGATACTTCCTTTGTGAATCTCACTCGACATGATGTTGTCCTTGGTAGGGTGAAGGTGTCTCCTTTTGGTGGTGAGCATGATATCTCC…
'SK779/06HPR0_nor06'	ATGGCTTTTCTAACAATTTTAGTCTTGTTCCTTTTGAAAGAGGTTCTTTGTGAGCCTTGTACCTGTGACAACCCAACATGTCTAGGTTTAACAATTCCTAGGACTGGTTATGTTAGGAGTGCTCCTGGAGGTGTACTATTGACAGAGACCATCACGGAAAGCCCTGCTTTGACAGAATGGACCACTTCCCGAAGCAGACTTGAGGATTCAACGTGGCAGGGAGGAGAGGTCAAAAGTGGCAAAGTCTCGCAGACGTTGTTTGAAGCAATCCAGGGCACCCAGATGGAGAACTGTGCAGTGAAGGCTGTATTTGATACTTCCTTTGTGAATCTCACTCGACATGATGTTGTCCTTGGTAGGGTGAAGGTGTCTCCTTTTGGTGGTGAGCATGATATCTCC…
'ISAV8(97/09/615)_nor97'	ATGGCTTTTCTAACAATTTTAGTCTTGTTCCTTTTGAAAGAGGTTCTTTGTGAGCCTTGTACCTGTGACAACCCAACATGTCTAGGTTTAACAATTCCTAGGACTGGTTATGTTAGGAGTGCTCCTGGAGGTGTACTATTGACAGAGACCATCACGGAAAGCCCTGCTCTGACAGAATGGACCACTTCCCGAAGCAGACTTGAGGATTCAACGTGGCAGGGAGGAGAGGTCAAAAGTGGTAAAGTCTCGCAGACGCTGTTTGAAGCAATCCAGGGTACCCAAATGGAGAACTGTGCAGTGAAGGCTGTATTTGATACTTCCTTTGTGAATCTCACTCGACATGATGTTGTCCTTGGTAGGGTGAAGGTGTCTCCTTTTGGTGGTGAGCATGATATCTCC…
'ISAV9(93/09/2163)_nor93'	ATGGCTTTTCTAACAATTTTAGTCTTGTTCCTTTTGAAAGAGGTTCTTTGTGAGCCTTGTACCTGTGACAACCCAACATGTCTAGGTTTAACAATTCCTAGGACTGGTTATGTTAGAAGTGCTCCTGGAGGTGTACTATTGACAGAGACCATCACGGAAAGCCCTGCTCTGGCAGAATGGACCACTTCCCGAAGCAGACTTGAGGATTCAACGTGGCAGGGAGGAGAGGTCAAAAGTGGCAAAGTCTCGCAGACGTTGTTTGAAGCAATCCAGGGCACCCAGATGGAGAACTGTGCAGTGAAGGCTGTATTTGATACTTCCTTTGTGAATCTCACTCGACATGATGTTGTCCTTGGTAGGGTGAAGGTGTCTCCTTTTGGTGGTGAGCATGACATCTCC…
'ISAV2(89)_nor89'	ATGGCTTTTCTAACAATTTTAGTCTTGTTCCTTTTGAAAGAGGTTCTTTGTGAGCCTTGTACCTGTGACAACCCAACATGTCTAGGTTTAACAATTCCTAGGACTGGTTATGTTAGGAGTGCTCCTGGAGGTGTACTATTGACAGAGACCATCACGGAAAGCCCTGCTCTGGCAGAATGGACCACTTCCCGAAGCAGACTTGAGGATTCAACGTGGCAGGGAGGAGATGTCAAAAGTGGCAAAGTCTCGCAGACGTTGTTTGAAGCAATCCAGGGCACCCAGATGGAGAACTGTGCAGTGAAGGCTGTATTTGATACTTCCTTTGTGAATCTCACTCGACATGATGTTGTCCTTGGTAGGGTGAAGGTGTCTCCTTTTGGTGGTGAGCATGACATCTCC…
'390/98_sco98'	ATGGCTTTTCTAACAATTTTAGTCTTGTTCCTTTTGAAAGAGGTTCTTTGTGAGCCTTGTACCTGTGACAACCCAACATGTCTAGGTTTAACAATTCCTAGGACTGGTTATGTTAGGAGTGCTCCTGGAGGTGTACTATTGACAGAGACCATCACGGAAAGCCCTGCTCTGGCAGAATGGACCACTTCCCGAAGCAGACTTGAGGATTCAACGTGGCAGGGAGGAGAGGTCAAAAGTGGCAAAGTCTCGCAGACGTTGTTTGAAGCAATCCAGGGCACCCAGATGGAGAACTGTGCAGTGAAGGCTGTATTTGATACTTCCTTTGTGAATCTCACTCGACATGATGTTGTCCTTGGTAGGGTGAAGGTGTCTCCTTTTGGTGGTGAGCATGACATCTCC…
'5H36/98_nor98'	ATGGCTTTTCTAACAATTTTAGTCTTGTTCCTTTTGAAAGAGGTTCTTTGTGAGCCTTGTACCTGTGACAACCCAACATGTCTAGGTTTAACAATTCCTAGGACTGGTTATGTTAGGAGTGCTCCTGGAGGTGTACTATTGACAGAGACCATCACGGAAAGCCCTGCTCTGGCAGAATGGACCACTTCCCGAAGCAGACTTGAGGATTCGACGTGGCAGGGAGGAGAGGTCAAAAGTGGCAAAGTCTCGCAGACGTTGTTTGAAGCAATCCAGGGCACCCAGATGGAGAACTGTGCAGTGAAGGCTGTATTTGATACTTCCTTTGTGAATCTCACTCGACATGATGTTGTCCTTGGTAGGGTGAAGGTGTCTCCTTTTGGTGGTGAGCATGACATCTCC…
'810/9/99_nor99'	ATGGCTTTTCTAACAATTTTAGTCTTGTTCCTTTTGAAAGAGGTTCTTTGTGAGCCTTGTACCTGTGACAACCCAACATGTCTAGGTTTAACAATTCCTAGGACTGGTTATGTTAGGAGTGCTCCTGGAGGTGTACTATTGACAGAGACCATCACGGAAAGCCCTGCTCTGGCAGAATGGACCACTTCCCGAAGCAGACTTGAGGATTCGACGTGGCAGGGAGGAGAGGTCAAAAGTGGCAAAGTCTCGCAGACGTTGTTTGAAGCAGTCCAGGGCACCCAGATGGAGAACTGTGCAGTGAAGGCTGTATTTGATACTTCCTTTGTGAATCTCACTCGACATGATGTTGTCCTTGGTAGGGTGAAGGTGTCTCCTTTTGGTGGTGAGCATGACATCTCC…
'ISAV5(96/09/768)_nor96'	ATGGCTTTTCTAACAATTTTAGTCTTGTTCCTTTTGAAAGAGGTTCTTTGTGAGCCTTGTACCTGTGACAACCCAACATGTCTAGGTTTAACAATTCCTAGGACTGGTTATGTTAGGAGTGCTCCTGGAGGTGTACTATTGACAGAGACCATCACGGAAAGCCCTGCTCTGGCAGAATGGACCACTTCCCGAAGCAGACTTGAGGATTCAACGTGGCAGGGAGGAGAGGTCAAAAGTGGCAAAGTCTCGCAGACGTTGTTCGAAGCAATCCAGGGCACCCAGATGGAGAACTGTGCAGTGAAGGCTGTATTTGATACCTCCTTTGTGAATCTCACTCGACATGATGTTGTCCTTGGTAGGGTGAAGGTGTCTCCTTTTGGTGGTGAGCATGACATCTCC…
'ISAV6(96/09/734)_nor96'	ATGGCTTTTCTAACAATTTTAGTCTTGTTCCTTTTGAAAGAGGTTCTTTGTGAGCCTTGTACCTGTGACAACCCAACATGTCTAGGTTTAACAATTCCTAGGACTGGTTATGTTAGGAGTGCTCCTGGAGGTGTACTATTGACAGAGACCATCACGGAAAGCCCTGCTCTGGCAGAATGGACCACTTCCCGAAGCAGACTTGAGGATTCAACGTGGCAGGGAGGAGAGGTCAAAAGTGGCAAAGTCTCGCAGACGTTGTTTGAAGCAATCCAGGGCACCCAGATGGAGAACTGTGCAGTGAAGGCTGTATTTGATACTTCCTTTGTGAATCTCACTCGACATGATGTTGTCCTTGGTAGGGTGAAGGTGTCTCCTTTTGGTGGTGAGCATGACATCTCC…
'5SF18/96_nor96'	ATGGCTTTTCTAACAATTTTAGTCTTGTTCCTTTTGAAAGAGGTTCTTTGTGAGCCTTGTACCTGTGACAACCCAACATGTCTAGGTTTAACAATTCCTAGGACTGGTTATGTTAGGAGTGCTCCTGGAGGTGTACTATTGACAGAGACCATCACGGAAAGCCCTGCTCTGGCAGAATGGACCACTTCCCGAAGCAGACTTGAGGATTCAACGTGGCAGGGAGGAGAGGTCAAAAGTGGCAAAGTCTCGCAGACGTTGTTTGAAGCAATCCAGGGCACCCAGATGGAGAACTGTGCAGTGAAGGCTGTATTTGATACTTCCTTTGTGAATCTCACTCGACATGATGTTGTCCTTGGTAGGGTGAAGGTGTCTCCTTTTGGTGGTGAGCATGACATCTCC…
'5MR46/99_nor99'	????????????????????????TTGTTCCTTTTGAAAGAGGTTCTTTGTGAGCCTTGTACCTGTGACAACCCAACATGTCTAGGTTTAACAATTCCTAGGACTGGTTATGTTAGGAGTGCTCCTGGAGGTGTACTATTGACAGAGACCATCACGGAAAGCCCTGCTCTGGCAGAATGGACCACTTCCCGAAGCAGACTTGAGGATTCAACGTGGCAGGGAGGAGAGGTCAAAAGTGGCAAAGTCTCGCAGACGTTGTTTGAAGCAATCCAGGGCACCCAGATGGAGAACTGTGCAGTGAAGGCTGTATTTGATACTTCCTTTGTGAATCTCACTCGACATGATGTTGTCCTTGGTAGGGTGAAGGTGTCTCCTTTTGGTGGTGAGCATGACATCTCC…
'ISAV3(H2143/89)_nor89'	ATGGCTTTTCTAACAATTTTAGTCTTGTTCCTTTTGAAAGAGGTTCTTTGTGAGCCTTGTACCTGTGACAACCCAACATGTCTAGGTTTAACAATTCCTAGGACTGGTTATGTTAGGAGTGCTCCTGGAGGTGTACTATTGACAGAGACCATCACGGAAAGCCCTGCTCTGGCAGAATGGACCACTTCCCGAAGCAGACTTGAGGATTCAACGTGGCAGGGAGGAGAGGTCAAAAGTGGCAAAGTCTCGCAGACGTTGTTTGAAGCAATCCAGGGCACCCAGATGGAGAACTGTGCAGTGAAGGCTGTATTTGATACTTCCTTTGTGAATCTCACTCGACATGATGTTGTCCTTGGTAGGGTGAAGGTGTCTCCTTTTGGTGGTGAGCATGACATCTCC…
'5T22/96_nor96'	ATGGCTTTTCTAACAATTTTAGTCTTGTTCCTTTTGAAAGAGGTTCTTTGTGAACCTTGTACCTGTGACAACCCAACATGTCTAGGTTTAACAATTCCTAGGACTGGTTATGTTAGGAGTGCTCCTGGAGGTGTACTATTGACAGAGACCATCACGGAAAGCCCTGCTCTGGCAGAATGGACCACTTCCCGAGGCAGACTTGAGGATTCAACGTGGCAGGGAGGAGAGGTCAAAAGTGGCAAGGTCTCGCAGACGTTGTTTGAAGCAATCCAGGGCACCCAGATGGAGAACTGTGCAGTGAAGGCTGTATTTGATACTTCCTTTGTGAATCTCACTCGACATGATGTTGTCCTTGGTAGGGTGAAGGTGTCTCCTTTTGGTGGTGAGCATGACATCTCC…
'ISAV1(96/09/1712)_nor06'	ATGGCTTTTCTAACAATTTTAGTCTTGTTCCTTTTGAAAGAGGTTCTTTGTGAGCCTTGTACCTGTGACAACCCAACATGTCTAGGTTTAACAATTCCTAGGACTGGTTATGTTAGGAGTGCTCCTGGAGGTGTACTATTGACAGAGACCATCACAGAAAGCCCTGCTCTGGCAGAATGGACCACTTCCCGAAGCAGACTTGAGGATTCAACGTGGCAGGGAGGAGAGGTCAAAAGTGGCAAAGTCTCGCAGACGTTGTTTGAAGCAATCCAGGGCACCCAGATGGAGAACTGTGCAGTGAAGGCTGTATTTGATACTTCCTTTGTGAATCTCACTCGACATGATGTTGTCCTTGGTAGGGTGAAGGTGTCTCCTTTTGGCGGTGAGCATGACATCTCC…
'ISAV7(96/09/1729)_nor06'	ATGGCTTTTCTAACAATTTTAGTCTTGTTCCTTTTGAAAGAGGTTCTTTGTGAACCTTGTACCTGTGACAACCCAACATGTCTAGGTTTAACAATTCCTAGGACTGGTTATGTTAGGAGTGCTCCTGGAGGTGTACTATTGACAGAGACCATCACGGAAAGCCCTGCTCTGGCAGAATGGACCACTTCCCGAGGCAGACTTGAGGATTCAACGTGGCAGGGAGGAGAGGTCAAAAGTGGCAAGGTCTCGCAGACGTTGTTTGAAGCAATCCAGGGCACCCAGATGGAGAACTGTGCAGTGAAGGCTGTATTTGATACTTCCTTTGTGAATCTCACTCGACATGATGTTGTCCTTGGTAGGGTGAAGGTGTCTCCTTTTGGTGGTGAGCATGACATCTCC…
'ISAV10(95)_nor95'	ATGGCTTTTCTAACAATTTTAGTCTTGTTCCTTTTGAAAGAGGTTCTTTGTGAGCCTTGTACCTGTGACAACCCAACATGTCTAGGTTTAACAATTCCTAGGACTGGTTATGTTAGGAGTGCTCCTGGAGGTGTACTATTGACAGAGACCATCACGGAAAGCCCTGCTCTGACAGAATGGACCACTTCCCGAAGCAGACTTGAGGATTCAACGTGGCAGGGAGGGGAGGTCAAAAGTGGCAAAGTCTCGCAGACGTTGTTTGAAGCAATCCAGGGCACCCAAATGGAGAACTGTGCAGTGAAGGCTGTATTTGATACTTCCTTTGTGAATCTCACTCGACATGATGTTGTCCTTGGTAGGGTGAAGGTGTCTCCTTTTGGTGGTGAGCATGATATCTCC…
'ISAV4(90/09/400)_nor90'	ATGGCTTTTCTAACAATTTTAGTCTTGTTCCTTTTGAAAGAGGTTCTTTGTGAACCTTGTACCTGTGACAACCCAACATGTCTAGGTTTAACAATTCCTAGGACTGGTTATGTTAGGAGTGCTCCTGGAGGTGTACTATTGACAGAGACCATCACGGAAAGCCCTGCTCTGGCAGAATGGACCACTTCCCGAAGCAGACTTGAGGATTCAACGTGGCGGGGAGGAGAGGTCAAAAGTGGCAAAGTCTCGCAGACGTTGTTTGAAGCAATCCAGGGCACCCAAATGGAGAACTGTGCAGTGAAGGCTGTATTTGATACTTCCTTTGTGAATCTCACTCGACATGATGTTGTCCTTGGTAGGGTGAAGGTGTCTCCTTTTGGTGGTGAGCATGACATCTCC…
'5SF57/00_nor00'	ATGGCTTTTCTAACAATTTTAGTCTTGTTCCTTTTGAAAGAGGTTCTTTGTGAACCTTGTACCTGTGACAACCCAACATGTCTAGGTTTAACAATTCCTAGGACTGGTTATGTTAGGAGTGCTCCTGGAGGTGTACTATTGACAGAGACCATCACGGAAAGCCCTGCTCTGGCAGAATGGACCACTTCCCGAAGCAGACTTGAGGATTCGACGTGGCGGGGAGGAGAGGTCAAAAGTGGCAAAGTCTCGCAGACGTTGTTTGAAGCAATCCAGGGCACCCAAATGGAGAACTGTGCAGTGAAGGCTGTATTTGATACTTCCTTTGTGAATCTCACTCGACATGATGTTGTCCTTGGTAGGGTGAAGGTGTCTCCTTTTGGTGGTGAGCATGACATCTCC…
'ISAV11(93/09/2264)_nor93' ATGGCTTTTCTAACAATTTTAGTCTTGTTCCTTTTGAAAGAGGTTCTTTGTGAGCCTTGTACCTGTGACAACCCAACATGTCTAGGTTTAACAATTCCTAGGACTGGTTATGTTAGGAGTGCTCCTGGAGGTGTACTATTGACAGAGACCATCACGGAAAGCCCTGCTCTGACAGAATGGACCACTTCCCGAAGCAGACTTGAGGATTCAACGTGGCAGGGAGGAGAGGTCAAAAGTGGCAAAGTCTCGCAGACGTTGTTTGAAGCAATCCAGGGCACCCAAATGGAGAACTGTGCAGTGAAGGCTGTATTTGATACTTCCTTTGTGAATCTCACTCGACATGATGTTGTCCTTGGTAGGGTGAAGGTGTCT…
'5T10/93_nor93'	ATGGCTTTTCTAACAATTTTAGTCTTGTTCCTTTTGAAAGAGGTTCTTTGTGAGCCTTGTACCTGTGACAACCCAACATGTCTAGGTTTAACAATTCCTAGGACTGGTTATGTTAGGAGTGCTCCTGGAGGTGTACTATTGACAGAGACCATCACGGAAAGCCCTGCTCTGACAGAATGGACCACTTCCCGAAGCAGACTTGAGGATTCAACGTGGCAGGGAGGAGAGGTCAAAAGTGGCAAAGTCTCGCAGACGTTGTTTGAAGCAATCCAGGGCACCCAAATGGAGAACTGTGCAGTGAAGGCTGTATTTGATACTTCCTTTGTGAATCTCACTCGACATGATGTTGTCCTTGGTAGGGTGAAGGTGTCTCCTTTTGGTGGTGAGCATGATATCTCC…
'5ST21/96_nor96'	ATGGCTTTTCTAACAATTTTAGTCTTGTTCCTTTTGAAAGAGGTTCTTTGTGAGCCTTGTACCTGTGACAACCCAACATGTCTAGGTTTAACAATTCCTAGGACTGGTTATGTTAGGAGTGCTCCTGGAGGTGTACTATTGACAGAGACCATCACAGAAAGCCCTGCTCTGGCAGAATGGACCACTTCCCGAAGCAGACTTGAGGATTCAACGTGGCAGGGAGGAGAGGTCAAAAGTGGCAAAGTCTCGCAGACGTTGTTTGAAGCAATCCAGGGCACCCAGATGGAGAACTGTGCAGTGAAGGCTGTATTTGATACTTCCTTTGTGAATCTCACTCGACATGATGTTGTCCTTGGTAGGGTGAAGGTGTCTCCTTTTGGCGGTGAGCATGACATCTCC…
'485/9/97_nor97'	ATGGCTTTTCTAACAATTTTAGTCTTGTTCCTTTTGAAAGAGGTTCTTTGTGAGCCTTGTACCTGTGACAACCCAACATGTCTAGGTTTAACAATTCCTAGGACTGGTTATGTTAGGAGTGCTCCTGGAGGTGTACTATTGACAGAGACCATCACAGAAAGCCCTGCTCTGGCAGAATGGACCACTTCCCGAAGCAGACTTGAGGATTCAACGTGGCAGGGAGGAGAGGTCAAAAGTGGCAAAGTCTCGCAGACGTTGTTTGAAGCAATCCAGGGCACCCAGATGGAGAACTGTGCAGTGAAGGCTGTATTTGATACTTCCTTTGTGAATCTCACTCGACATGATGTTGTCCTTGGTAGGGTGAAGGTGTCTCCTTTTGGCGGTGAGCATGACATCTCC…
'RPC/NB_04-085-1_can04'	ATGGCTTTTCTAACAATTTTAGTCTTGTTCCTTTTGAAAGAGGTTCTTTGTGAACCTTGTACCTGTGACAACCCAACATGTCTAGGTTTAACAATTCCTAGGACTGGTTATGTTAGGAGTGCTCCTGGAGGTGTACTATTGACAGAGACCATCACGGAAAGCCCTGCTCTGGCAGAATGGACCACTTCCCGAAGCAGACTTGAGGATTCAACGTGGCAGGGAGGAGAGGTCAAGAGTGGCAAAGTCTCACAGACGTTGTTTGAAGCAATCCAGGGCACCCAAATGGAGAACTGTGCAGTGAAGGCTGTATTTGATACTTCCTTTGTGAATCTCACTCGACATGATGTTGTCCTTGGTAAGGTGAAGGTGTCTCCTTTTGGTGGTGAGCATGACATCTCC…
5NS2003_can03	ATGGCTTTTCTAACAATTTTAGTCTTGTTCCTTTTGAAAGAGGTTCTTTGTGAACCTTGTACCTGTGACAACCCAACATGTCTAGGTTTAACAATTCCTAGGACTGGTTATGTTAGGAATGCTCCTGGAGGTGTACTATTGACAGAGACCATCACGGAAAGCCCTGCTCTGGCAGAATGGACCACTTCCCGGAGCAGACTTGAGGATTCAACGTGGCAGGGAGGAGATGTCAAGAGTGGCAAAGTCTCACAGACGTTGTTTGAAGCAATCCAGGGCACCCAAATGGAGAACTGTGCAGTGAAGGCTGTATTTGATACTTCCTTTGTGAATCTCACTCGACATGATGTTGTCCTTGGTAGGGTGAAGGTGTCTCCTTTTGGTGGTGAGCATGACATCTCC…
'U5575-1_can00'	ATGGCTTTTCTAACAATTTTAGTCTTGTTCCTTTTGAAAGAGGTTCTTTGTGAACCTTGTACCTGTGACAACCCAACATGTCTAGGTTTAACAATTCCTAGGACTGGTTATGTTAGGAGTGCTCCTGGAGGTGTACTATTGACAGAGACCATCACGGAAAGCCCTGCTCTGGCAGAATGGACCACTTCCCGGAGCAGACTTGAGGATTCAACGTGGCAGGGAGGAGATGTCAAGAGTGGCAAAGTCTCACAGACGTTGTTTGAAGCAATCCAGGGCACCCAAATGGAGAACTGTGCAGTGAAGGCTGTATTTGATACTTCCTTTGTGAATCTCACTCGACATGATGTTGTCCTTGGTAGGGTGAAGGTGTCTCCTTTTGGTGGTGAGCATGACATCTCC…
NBISA01_can98	ATGGCTTTTCTAACAATTTTAGTCTTGTTCCTTTTTAAAGAGGTTCTTTGTGAACCTTGTATTTGTGAGAACCCAACATGTCTAGGAATAACAATCCCACGGGCAGGTTTCGTAAGAAGCGCTCCAGGAGGTGTACTTCTAACTGAGACAATCACGGAAAGACCACAACTAACAGAGTGGACAACCTCCAGACCGAAGCTTGAAGAAACTCTCTGGTTAGATGGGGAAACAAAGAACGGAAAAGTATCTCAGACACTATTCGAAGCCATCCAAGGTACACAGATGGAGAACTGTGCAGTGAAAGCTGTGTTAGACACAACATTTGTCAACCTAACCAAACAAGACATTGTGCTAGGAAAAATCAAGGTGTCTGAGTTTGGTGGAGACAGTGACATTTCC…
'RPC/NB_98-0280-2_can98'	ATGGCTTTTCTAACAATTTTAGTCTTGTTCCTTTTTAAAGAGGTTCTTTGTGAACCTTGTATTTGTGAGAACCCAACATGTCTAGGAATAACAATCCCACAGGCAGGTTTCGTAAGAAGCGCTCCAGGAGGTGTACTTCTAACTGAGACAATCACGGAAAGACCACAACTAACAGAGTGGACAACCTCCAGACCGAAGCTTGAAGAAACTCTCTGGTTAGATGGGGGAACAAAGAACGGAAAAGTATCTCAGACACTATTCGAAGCCATCCAAGGTACACAGATGGAGAACTGTGCAGTGAAAGCTGTGTCAGACACAACATTTGTCAACCTAACCAAACAAGACATTGTGCTAGGAAAAATCAAGGTGTCTGAGTTTGGTGGAGACAGTGACATTTCC…
'7833-1_chi99'	ATGGCTTTTCTAACAATTTTAGTCTTGTTCCTTTTTAAAGAGGTTCTTTGTGAACCTTGTATTTGTGAGAACCCAACATGTCTAGGAATAACAATCCCACAGGCAGGTTTCGTAAGAAGCGCTCCAGGAGGTGTACTTCTAACTGAGACAATCACGGAAAGACCACAACTAACAGAGTGGACAACCTCCAGACCGAAGCTTGAAGAAACTCTCTGGTTAGATGGGGAAACAAAGAACGGAAAAGTATCTCAGACACTATTCGAAGCCATCCAAGGTACACAGATGGAGAACTGTGCAGTGAAAGCTGTGTTAGACACAACATTTGTCAACCTAACCAAACAAGACATTGTGCTAGGAAAAATCAAGGTGTCTGAGTTTGGTGGAGACAGTGACATTTCC…
'RPC/NB_01-0593-1_can01'	ATGGCTTTTCTAACAATTTTAGTCTTGTTCCTTTTTAAAGAGGTTCTTTGTGAACCTTGTATTTGTGAGAACCCAACATGTCTAGGAATAACAATCCCACAGGCAGGTTTCGTAAGAAGCGCTCCAGGAGGTGTACTTCTAACTGAGACAATCACGGAAAGACCACAACTAACAGAGTGGACAACCTCCAGACCGAAGCTTGAAGAAACTCTCTGGTTAGATGGGGAAACAAAGAACGGAAAAGTATCTCAGACACTATTCGAAGCCATCCAAGGTACACAGATGGAGAACTGTGCAGTGAAAGCTGTGTTAGACACAACATTTGTCAACCTAACCAAACAAGACATTGTGCTAGGAAAAATCAAGGTGTCTGAGTTTGGTGGAGACAGTGACATTTCC…
'RPC/NB_01-0973-3_can01'	ATGGCTTTTCTAACAATTTTAGTCTTGTTCCTTTTTAAAGAGGTTCTTTGTGAACCTTGTATTTGTGAGAACCCAACATGTCTAGGAATAACAATCCCACAGGCAGGTTTCGTAAGAAGCGCTCCAGGAGGTGTACTTCTAACTGAGACAATCACGGAAAGACCACAACTAACAGAGTGGACAACCTCCAGACCGAAGCTTGAAGAAACTCTCTGGTTAGATGGGGAAACAAAGAACGGAAAAGTATCTCAGACACTATTCGAAGCCATCCAAGGTACACAGATGGAGAACTGTGCAGTGAAAGCTGTGTTAGACACAACATTTGTCAACCTAACCAAACAAGACATTGTGCTAGGAAAAATCAAGGTGTCTGAGTTTGGTGGAGACAGTGACATTTCC…
'RPC/NB_02-1179-4_can02'	ATGGCTTTTCTAACAATTTTAGTCTTGTTCCTTTTTAAAGAGGTTCTTTGTGGACCTTGTATTTGTGAGAACCCAACATGTCTAGGAATAACAATCCCACAGGCAGGTTTCGTAAGAAGCGCTCCAGGAGGTGTACTTCTAACTGAGACAATCACGGAAAGACCACAACTAACAGAGTGGACAACCTCCAGACCGAAGCTTGAAGAAACTCTCTGGTTAGATGGGGAAACAAAGAACGGAAAAGTATCTCAGACACTATTCGAAGCCATCCAAGGTACACAGATGGAGAACTGTGCAGTGAAAGCTGTGTTAGACACAACATTTGTCAACCTAACCAAACAAGACATTGTGCTAGGAAAAATCAAGGTGTCTGAGTTTGGTGGAGACAGTGACATTTCC…
'RPC/NB_02-0775-14_can02'	ATGGCTTTTCTAACAATTTTAGTCTTGTTCCTTTTTAAAGAGGTTCTTTGTGAACCTTGTATTTGTGAGAACCCAACATGTCTAGGAATAACAATCCCACAGGCAGGTTTCGTAAGAAGCGCTCCAGGAGGTGTACTTCTAACTGAGACAATCACGGAAAGACCACAACTAACAGAGTGGACAACCTCCAGACCGAAGCTTGAAGAAACTCTCTGGTTAGATGGGGAAACAAAGAACGGAAAAGTATCTCAGACACTATTCGAAGCCATCCAAGGTACACAGATGGAGAACTGTGCAGTGAAAGCTGTGTTAGACACAACATTTGTCAACCTAACCAAACAAGACATTGTGCTAGGAAAAATCAAGGTGTCTGAGTTTGGTGGAGACAGTGACATTTCC…
'RPC/NB_98-049-1_can98'	ATGGCTTTTCTAACAATTTTAGTCTTGTTCCTTTTTAAAGAGGTTCTTTGTGAACCTTGTATTTGTGAGAACCCAACATGTCTAGGAATAACAATCCCACAGGCAGGTTTCGTAAGAAGCGCTCCAGGAGGTGTACTTCTAACTGAGACAATCACGGAAAGACCACAACTAACAGAGTGGACAACCTCCAGACCGAAGCTTGAAGAAACTCTCTGGTTAGATGGGGAAACAAAGAACGGAAAAGTATCTCAGACACTATTCGAAGCCATCCAAGGTACACAGATGGAGAACTGTGCAGTGAAAGCTGTGTTAGACACAACATTTGTCAACCTAACCAAACAAGACATTGTGCTAGGAAAAATCAAGGTGTCTGAGTTTGGTGGAGACAGTGACATTTCC…
ISAV752_09_chi06	ATGGCTTTTCTAACAATTTTAGTCTTGTTCCTTTTGAAAGAGGTTCTTTGTGAGCCTTGTACCTGTGACAACCCAACATGTCTAGGTTTAACAATTCCTAGGACTGGTTATGTTAGGAGTGCTCCTGGAGGTGTACTATTGACAGAGACCATCACGGAAAGCCCTGCTCTGACAGAATGGACCACTTCCCGAAGCAGACTTGAGGATTCGGCGTGGCAGGGAGGAGAGGTCAAAAGTGGTAAAGTCTCGCAGACGCTGTTTGAAGCAATCCAGGGCACCCAAATGGAGAACTGTGCAGTGAAGGCTGTATTTGATACTTCCTTTGTGAATCTCACTCGACATGATGTTGTCCTTGGTAGGGTGAAGGTGTCTCCTTTTGGTGGTGAGCATGATATCTCC…
ISAV901_09_chi06	ATGGCTTTTCTAACAATTTTAGTCTTGTTCCTTTTGAAAGAGGTTCTTTGTGAGCCTTGTACCTGTGACAACCCAACATGTCTAGGTTTAACAATTCCTAGGACTGGTTATGTTAGGAGTGCTCCTGGAGGTGTACTATTGACAGAGACCATCACGGAAAGCCCTGCTCTGACAGAATGGACCACTTCCCGAAGCAGACTTGAGGATTCGGCGTGGCAGGGAGGAGAGGTCAAAAGTGGTAAAGTCTCGCAGACGCTGTTTGAAGCAATCCAGGGCACCCAAATGGAGAACTGTGCAGTGAAGGCTGTATTTGATACTTCCTTTGTGAATCTCACTCGACATGATGTTGTCCTTGGTAGGGTGAAGGTGTCTCCTTTTGGTGGTGAGCATGATATCTCC…
;
End;
