# Supplementary material for: Molecular phylodynamics and protein modeling of infectious salmon anemia virus (ISAV)
Source: BMC Evol Biol. 2011 Dec 2;11:349. doi: 10.1186/1471-2148-11-349 (PMC3267707; doi:10.1186/1471-2148-11-349)
Supplement: Additional file 2 — Hemagglutinin-Esterase Maximum clade credibility (MCC) phylogeny. Phylogenetic tree representing evolutionary relationships between the he genes of selected isolates. Colors represent country of origin and inferred ancestral states as in Figure 2. [file 1471-2148-11-349-S2.TRE]

#NEXUS
begin taxa;
	dimensions ntax=70;
	taxlabels
	7833-1_chi99[&!color=#-65536]
	NBISA01_can98[&!color=#-13434625]
	'RPC/NB_01-0973-3_can01'[&!color=#-13434625]
	'RPC/NB_02-1179-4_can02'[&!color=#-13434625]
	'RPC/NB_02-0775-14_can02'[&!color=#-13434625]
	'RPC/NB_01-0593-1_can01'[&!color=#-13434625]
	'RPC/NB_98-049-1_can98'[&!color=#-13434625]
	'RPC/NB_98-0280-2_can98'[&!color=#-13434625]
	'ISAV1(96/09/1712)_nor06'[&!color=#-26317]
	'5ST21/96_nor96'[&!color=#-26317]
	'485/9/97_nor97'[&!color=#-26317]
	2006B13364_chi08[&!color=#-65536]
	VT11282007-38_chi07[&!color=#-65536]
	VT11282007-39_chi07[&!color=#-65536]
	'ISAV8(97/09/615)_nor97'[&!color=#-26317]
	'5T22/96_nor96'[&!color=#-26317]
	'ISAV7(96/09/1729)_nor06'[&!color=#-26317]
	'ISAV9(93/09/2163)_nor93'[&!color=#-26317]
	'SK779/06HPR0_nor06'[&!color=#-26317]
	307403_chi08[&!color=#-65536]
	32089P1_chi08[&!color=#-65536]
	316891_chi08[&!color=#-65536]
	316894_chi08[&!color=#-65536]
	ISAV752_09_chi06[&!color=#-65536]
	VT05202008-114_chi08[&!color=#-65536]
	307418_chi08[&!color=#-65536]
	VT05202008-111_chi08[&!color=#-65536]
	316673GH_chi08[&!color=#-65536]
	315878_chi08[&!color=#-65536]
	3291366_chi08[&!color=#-65536]
	317903GH_chi08[&!color=#-65536]
	'PM4165_#11_chi08'[&!color=#-65536]
	26572_chi07[&!color=#-65536]
	319059Cz_chi08[&!color=#-65536]
	VT04222008-107_chi08[&!color=#-65536]
	'30942/30943_chi08'[&!color=#-65536]
	317909GH_chi08[&!color=#-65536]
	315917_chi08[&!color=#-65536]
	'PM4165_#8_chi08'[&!color=#-65536]
	316483GH_chi08[&!color=#-65536]
	VT04222008-106_chi08[&!color=#-65536]
	316875_chi08[&!color=#-65536]
	316873_chi08[&!color=#-65536]
	26830_chi07[&!color=#-65536]
	VT11282007-36_chi07[&!color=#-65536]
	U24636_chi07[&!color=#-65536]
	26829-2_chi07[&!color=#-65536]
	VT11282007-37_chi07[&!color=#-65536]
	315922_chi08[&!color=#-65536]
	ISAV901_09_chi06[&!color=#-65536]
	31606H_chi08[&!color=#-65536]
	3168210_chi08[&!color=#-65536]
	316825_chi08[&!color=#-65536]
	'390/98_sco98'[&!color=#-26317]
	'5H36/98_nor98'[&!color=#-26317]
	'810/9/99_nor99'[&!color=#-26317]
	'ISAV5(96/09/768)_nor96'[&!color=#-26317]
	'ISAV2(89)_nor89'[&!color=#-26317]
	'ISAV6(96/09/734)_nor96'[&!color=#-26317]
	'5SF18/96_nor96'[&!color=#-26317]
	'5MR46/99_nor99'[&!color=#-26317]
	'ISAV3(H2143/89)_nor89'[&!color=#-26317]
	'ISAV10(95)_nor95'[&!color=#-26317]
	'5SF57/00_nor00'[&!color=#-26317]
	'ISAV4(90/09/400)_nor90'[&!color=#-26317]
	'5T10/93_nor93'[&!color=#-26317]
	'ISAV11(93/09/2264)_nor93'[&!color=#-26317]
	5NS2003_can03[&!color=#-13434625]
	U5575-1_can00[&!color=#-13434625]
	'RPC/NB_04-085-1_can04'[&!color=#-13434625]
;
end;
begin trees;
	tree TREE1 = [&R] (((((7833-1_chi99[&height_95%_HPD={8.999999999941792,9.000000000062755},length_range={0.1416673567994,170.2712900056},length_95%_HPD={0.5742952733014,18.11490077002},height_range={8.999999999080273,9.000000000650516},states="_chi",rate_95%_HPD={2.7355156409739616E-5,0.0025106344241264266},states.set.prob={1.0},states.prob=1.0,states.set={"_chi"},rate_range={6.8768926250508E-6,0.…
end;
begin figtree;
	set appearance.backgroundColorAttribute="User Selection";
	set appearance.backgroundColour=#-1;
	set appearance.branchColorAttribute="states";
	set appearance.branchLineWidth=2.0;
	set appearance.foregroundColour=#-16777216;
	set appearance.selectionColour=#-2144520576;
	set branchLabels.colorAttribute="User Selection";
	set branchLabels.displayAttribute="Branch times";
	set branchLabels.fontName="sansserif";
	set branchLabels.fontSize=8;
	set branchLabels.fontStyle=0;
	set branchLabels.isShown=false;
	set branchLabels.significantDigits=4;
	set layout.expansion=0;
	set layout.layoutType="RECTILINEAR";
	set layout.zoom=0;
	set nodeBars.barWidth=4.0;
	set nodeLabels.colorAttribute="User Selection";
	set nodeLabels.displayAttribute="posterior";
	set nodeLabels.fontName="sansserif";
	set nodeLabels.fontSize=8;
	set nodeLabels.fontStyle=0;
	set nodeLabels.isShown=true;
	set nodeLabels.significantDigits=2;
	set polarLayout.alignTipLabels=false;
	set polarLayout.angularRange=0;
	set polarLayout.rootAngle=0;
	set polarLayout.rootLength=100;
	set polarLayout.showRoot=true;
	set radialLayout.spread=0.0;
	set rectilinearLayout.alignTipLabels=false;
	set rectilinearLayout.curvature=0;
	set rectilinearLayout.rootLength=100;
	set scale.offsetAge=0.0;
	set scale.rootAge=1.0;
	set scale.scaleFactor=1.0;
	set scale.scaleRoot=false;
	set scaleAxis.automaticScale=true;
	set scaleAxis.fontSize=8.0;
	set scaleAxis.isShown=false;
	set scaleAxis.lineWidth=1.0;
	set scaleAxis.majorTicks=1.0;
	set scaleAxis.origin=0.0;
	set scaleAxis.reverseAxis=false;
	set scaleAxis.showGrid=true;
	set scaleAxis.significantDigits=4;
	set scaleBar.automaticScale=true;
	set scaleBar.fontSize=10.0;
	set scaleBar.isShown=true;
	set scaleBar.lineWidth=1.0;
	set scaleBar.scaleRange=0.0;
	set scaleBar.significantDigits=4;
	set tipLabels.colorAttribute="User Selection";
	set tipLabels.displayAttribute="Names";
	set tipLabels.fontName="sansserif";
	set tipLabels.fontSize=8;
	set tipLabels.fontStyle=0;
	set tipLabels.isShown=true;
	set tipLabels.significantDigits=4;
	set trees.order=false;
	set trees.orderType="increasing";
	set trees.rooting=false;
	set trees.rootingType="User Selection";
	set trees.transform=false;
	set trees.transformType="cladogram";
end;
