# Supplementary material for: Molecular phylodynamics and protein modeling of infectious salmon anemia virus (ISAV)
Source: BMC Evol Biol. 2011 Dec 2;11:349. doi: 10.1186/1471-2148-11-349 (PMC3267707; doi:10.1186/1471-2148-11-349)
Supplement: Additional file 3 — Sequence information and accession numbers. Excel readable spreadsheet listing isolate names, their country of origin, year of isolation, and their GenBank accession numbers. [file 1471-2148-11-349-S3.XLSX]

## Sheet: Isolates_used
Isolate name	Country of origin	Accession number for f	Accession number for he	Year of isolation
RPC/NB 04-085-1	Canada	EF432567	AY963263	2004
5NS2003	Canada	AY853919	AY973182	2003
RPC/NB 02-0775-14	Canada	DQ440507	AY963265	2002
RPC/NB 02-1179-4	Canada	DQ465045	AY963264	2002
RPC/NB 01-0593-1	Canada	DQ440508	AY062033	2001
RPC/NB 01-0973-3	Canada	DQ465047	AY963266	2001
U5575-1	Canada	EF217314	AF294881	2000
NBISA01	Canada	DQ465044	AF283996	1998
RPC/NB 98-0280-2	Canada	DQ440506	AF294870	1998
RPC/NB 98-049-1	Canada	DQ465043	AF294876	1998
ISAV901_09	Chile	GU830907	GU830908	2009
ISAV752_09	Chile	GU830899	GU830900	2009
307403	Chile	FJ592143	FJ594297	2008
307418	Chile	FJ592150	FJ594306	2008
315878	Chile	FJ592165	FJ594328	2008
315917	Chile	FJ592159	FJ594320	2008
315922	Chile	FJ592139	FJ594290	2008
316825	Chile	FJ592141	FJ594293	2008
316873	Chile	FJ592136	FJ594286	2008
316875	Chile	FJ592137	FJ594287	2008
316891	Chile	FJ592144	FJ594299	2008
316894	Chile	FJ592145	FJ594298	2008
3168210	Chile	FJ592133	FJ594283	2008
3291366	Chile	FJ592162	FJ594323	2008
2006B13364	Chile	FJ592134	FJ594284	2008
30942/30943	Chile	FJ592140	FJ594292	2008
31606H	Chile	FJ592135	FJ594282	2008
316483GH	Chile	FJ592168	FJ594334	2008
316673GH	Chile	FJ592149	FJ594305	2008
317903GH	Chile	FJ592148	FJ594304	2008
317909GH	Chile	FJ592147	FJ594302	2008
319059Cz	Chile	FJ592156	FJ594313	2008
32089P1	Chile	FJ592146	FJ594301	2008
PM4165_#11	Chile	FJ592142	FJ594295	2008
PM4165_#8	Chile	FJ592163	FJ594326	2008
vt04222008-106	Chile	EU849005	EU849012	2008
vt04222008-107	Chile	EU849007	EU849013	2008
vt05202008-111	Chile	EU849010	EU849017	2008
vt05202008-114	Chile	EU849011	EU849018	2008
26572	Chile	EU449765	EU271682	2007
26830	Chile	EU449767	EU625671	2007
26829-2	Chile	EU449766	EU625670	2007
U24636	Chile	EU130923	AM941715	2007
vt11282007-36	Chile	EU552491	EU625669	2007
vt11282007-37	Chile	EU849006	EU625676	2007
vt11282007-38	Chile	EU849008	EU625667	2007
vt11282007-39	Chile	EU849009	EU625673	2007
7833-1	Chile	DQ465046	AF294879	1999
ISAV1(96/09/1712)	Norway	DQ785231	DQ785245	2006
ISAV7(96/09/1729)	Norway	DQ785237	DQ785251	2006
SK779/06HPR0	Norway	EU118819	EU118820	2006
SK779/06HPR0	Norway	EU118819	EU118820	2006
5SF57/00	Norway	AY853939	AF364890	2000
5MR46/99	Norway	AY853962	AF364896	1999
810/9/99	Norway	EF217313	AF378180	1999
5H36/98	Norway	AY853958	AF302799	1998
485/9/97	Norway	EF217315	AF378181	1997
ISAV8(97/09/615)	Norway	DQ785238	DQ785252	1997
5SF18/96	Norway	AY853963	AF364869	1996
5ST21/96	Norway	AY853952	AF364886	1996
ISAV5(96/09/768)	Norway	DQ785235	DQ785249	1996
ISAV6(96/09/734)	Norway	DQ785236	DQ785250	1996
ST21/96	Norway	AY853952	AF364886	1996
ISAV10(95)	Norway	DQ785240	DQ785254	1995
ISAV11(93/09/2264)	Norway	DQ785241	DQ785255	1993
ISAV9(93/09/2163)	Norway	DQ785239	DQ785253	1993
ISAV4(90/09/400)	Norway	DQ785234	DQ785248	1990
ISAV2(89)	Norway	DQ785232	DQ785246	1989
ISAV3(H2143/89)	Norway	DQ785233	DQ785247	1989
390/98	Scotland	AF429988	AF283997	1998
